# Supplementary material for: Collaboration of tRNA modifications and elongation factor eEF1A in decoding and nonsense suppression
Source: Sci Rep. 2018 Aug 24;8:12749. doi: 10.1038/s41598-018-31158-2 (PMC6109124; doi:10.1038/s41598-018-31158-2)
Supplement: Supplementary file 2 — Supplementary Dataset 1 [file 41598_2018_31158_MOESM2_ESM.xlsx]

## Sheet: Tabelle1
tef1 negative genetic interactions
ORF	Allele	Score	p-value	Annotations
YBR118W	tef2Δ	-0.8247	9.641e-75
YGR211W	zpr1-1	-0.4846	3.301e-60
YNL120C	ynl120cΔ	-0.4284	4.528e-46	Dubious
YGR008C	stf2Δ	-0.3072	1.13e-07
YDL081C	rpp1a-supp1Δ	-0.2966	0	Carries Suppressor Mutation
YNL119W	ncs2Δ	-0.2855	2.954e-05
YMR272C	scs7Δ	-0.2403	9.247e-05
YBR105C	vid24Δ	-0.2343	0.04572
YMR312W	elp6Δ	-0.2253	3.014e-08
YOR099W	ktr1Δ	-0.2217	0.000387
YGL211W	ncs6Δ	-0.209	8.999e-05
YBR139W	ybr139wΔ	-0.2059	0.0149
YKL110C	kti12Δ	-0.2009	0.0004732
YCR102C	ycr102cΔ	-0.1957	0.01348
YBR032W	ybr032wΔ	-0.1817	0.02968
YLR200W	yke2Δ	-0.1758	1.372e-07
YGL048C	rpt6-1-supp1	-0.1666	7.722e-32	Carries Suppressor Mutation
YCR088W	abp1Δ	-0.1651	0.0003513
YMR111C	ymr111cΔ	-0.1651	0.002265
YMR112C	med11-ts	-0.1607	0
YIL008W	urm1Δ	-0.1574	1.85e-20
YMR235C	rna1-s116f	-0.155	0.004028
YDR284C	dpp1Δ	-0.1517	0.000654
YAR037W	yar037wΔ	-0.1513	0.03354
YCR077C	pat1Δ	-0.1509	0.002388
YLR182W	swi6Δ	-0.1489	8.555e-05
YHR111W	uba4Δ	-0.1488	2.854e-12
YBR201W	der1Δ	-0.1475	2.464e-05
YGL042C	ygl042cΔ	-0.1416	0.01979	Dubious
YKL139W	ctk1-supp1Δ	-0.1403	0.04525	Carries Suppressor Mutation
YFR024C-A	lsb3Δ	-0.1391	1.256e-08
YMR281W	gpi12-5001	-0.1388	0.001048
YLR185W	rpl37aΔ	-0.1347	0.01063
YLR005W	ssl1-t242i	-0.1344	0.0001275
YHR086W	nam8Δ	-0.1319	0.00018
YDR094W	ydr094wΔ	-0.1306	0.01034	Dubious
YER042W	mxr1Δ	-0.1288	0.04002
YGR078C	pac10-supp1Δ	-0.1285	0.01417	Carries Suppressor Mutation
YJR141W	ipa1-5001	-0.1285	0.04304
YJR076C	cdc11-5	-0.1275	0.008872
YAL001C	tfc3-g349e	-0.1269	0.003233
YDL229W	ssb1Δ	-0.1252	0.002015
YDR048C	ydr048c-supp1Δ	-0.1238	0.04258	Dubious,Carries Suppressor Mutation
YOL124C	trm11Δ	-0.1235	1.714e-20
YGR200C	elp2Δ	-0.1227	7.326e-09
YLR269C	ylr269cΔ	-0.1204	0.0001988	Dubious
YJL124C	lsm1Δ	-0.1203	1.104e-07
YLR384C	iki3Δ	-0.1197	0.0001176
YGL242C	ygl242cΔ	-0.1195	0.03892
YKL055C	oar1Δ	-0.1187	0.003042
YDR059C	ubc5Δ	-0.1172	4.84e-10
YJR057W	cdc8-2	-0.1157	0.001535
YOR260W	gcd1-502	-0.1135	0.02364
YBL076C	ils1-1	-0.113	0.0216
YIL160C	pot1Δ	-0.1115	0.00525
YML130C	ero1-1	-0.111	9.337e-05
YLR402W	ylr402w-supp1Δ	-0.1105	5.315e-05	Dubious,Carries Suppressor Mutation
YKR081C	rpf2-5001	-0.1102	0.0001356
YJR007W	sui2-5001	-0.1101	0.000915
YKL205W	los1Δ	-0.0976	0.04315
YER179W	dmc1Δ	-0.0974	0.04585
YFR052W	rpn12-1	-0.0972	0.0001054
YDL130W	rpp1bΔ	-0.0962	0.001348
YDR310C	sum1Δ	-0.0961	0.0117
YHR196W	utp9-5001	-0.0955	0.02826
YER094C	pup3-5001	-0.0953	0.0256
YMR245W	ymr245wΔ	-0.0952	0.04427	Dubious
YPL225W	ypl225wΔ	-0.0946	0.02602
YDR052C	dbf4-1	-0.0941	0.0004834
YOL094C	rfc4-20	-0.0925	0.003449
YLR149C	ylr149cΔ	-0.0921	0
YDR375C	bcs1Δ	-0.0917	0.03072
YER143W	ddi1Δ	-0.0914	1.085e-20
YOR294W	rrs1-124	-0.0892	0.03068
YHR101C	big1-5001	-0.0888	9.054e-06
YML069W	pob3-l78r	-0.0884	0.04054
YDR005C	maf1Δ	-0.0867	3.428e-42
YNR053C	nog2-1	-0.0866	0.01535
YMR285C	ngl2Δ	-0.0857	0.00354
YLR291C	gcd7-5001	-0.0852	0.01037
YDR182W	cdc1-4	-0.0834	0.006961
YJL206C	yjl206cΔ	-0.083	1.125e-18
YDL012C	ydl012cΔ	-0.082	2.912e-07
YNR057C	bio4Δ	-0.0817	0.0001142
YBR056W	ybr056wΔ	-0.0804	3.034e-31
YML009C-A	yml009c-aΔ	-0.0799	0.01829	Dubious
YGR245C	sda1-2	-0.079	6.463e-08
YFR004W	rpn11-14	-0.0787	0.03148
YLL049W	ldb18Δ	-0.0786	7.076e-05
YPL247C	ypl247cΔ	-0.0785	0.0303
YML065W	orc1-5001	-0.0785	0.03159
YDL033C	slm3Δ	-0.0785	0.004416
YGR091W	prp31-ts	-0.078	4.451e-15
YMR300C	ade4Δ	-0.0761	0.0001376
YNL062C	gcd10-506	-0.0759	0.02402
YIL106W	mob1-5001	-0.0759	0.00405
YJR074W	mog1Δ	-0.0759	7.774e-05
YML108W	yml108wΔ	-0.0743	0.001295
YLR169W	ylr169wΔ	-0.0718	0.01298	Dubious
YIL150C	mcm10-1	-0.0713	0.001257
YBR224W	ybr224wΔ	-0.0712	2.239e-07	Dubious
YOR341W	rpa190-1	-0.0702	0.003387
YKR046C	pet10Δ	-0.07	0.04173
YHL045W	yhl045wΔ	-0.0698	0.00743	Dubious
YDL140C	rpo21-1	-0.0691	0.001206
YCR020C-A	mak31Δ	-0.0691	0.01985
YCR033W	snt1Δ	-0.0678	0.009017
YGR001C	efm5Δ	-0.0672	0.02052
YOL071W	sdh5Δ	-0.067	0.003423
YLR180W	sam1Δ	-0.0668	0.02613
YLR239C	lip2Δ	-0.0667	0.002024
YLR303W	met17Δ	-0.0665	0.03737
YGL141W	hul5Δ	-0.0654	0.01288
YOR247W	srl1Δ	-0.0652	0.01993
YMR060C	sam37Δ	-0.0652	6.697e-05
YGR172C	yip1-4	-0.065	0.003315
YNL024C	efm6Δ	-0.0646	0.005811
YDR473C	prp3-1	-0.0644	6.829e-12
YMR040W	yet2Δ	-0.0642	0.0428
YMR017W	spo20Δ	-0.0633	0.008968
YML124C	tub3Δ	-0.062	0.0121
YGR140W	cbf2-42	-0.0617	5.462e-12
YJR126C	vps70Δ	-0.0613	0.03226
YOR123C	leo1Δ	-0.0612	0.01178
YKR022C	ntr2-5001	-0.0601	1.443e-08
YHR077C	nmd2Δ	-0.06	0.04868
YGR055W	mup1Δ	-0.0596	0.04891
YOR377W	atf1Δ	-0.0592	2.523e-05
YGR237C	ygr237cΔ	-0.059	0.003651
YLL013C	puf3Δ	-0.0588	1.63e-06
YOL053W	aim39Δ	-0.0585	0.001722
YMR219W	esc1Δ	-0.0584	0.004526
YOR289W	yor289wΔ	-0.0582	4.275e-18
YJL095W	bck1Δ	-0.0581	1.137e-09
YIL055C	yil055cΔ	-0.0576	0.0234
YJR059W	ptk2Δ	-0.0576	0.0001916
YOR243C	pus7Δ	-0.0575	0.003075
YCR034W	elo2Δ	-0.0573	0.0003485
YLL046C	rnp1Δ	-0.0561	0.003303
YBR160W	cdc28-13	-0.0549	0.0006273
YHR161C	yap1801Δ	-0.0547	0.001939
YOR337W	tea1Δ	-0.0547	0.01125
YMR161W	hlj1Δ	-0.0544	0.0006367
YJL107C	yjl107cΔ	-0.054	0.0001119
YLR314C	cdc3-3	-0.0538	0.02543
YMR135C	gid8Δ	-0.0535	0.001878
YOR040W	glo4Δ	-0.0535	6.801e-05
YJR110W	ymr1Δ	-0.0527	0.0001027
YBR058C-A	tsc3-2	-0.0527	0.0002074
YJL136C	rps21bΔ	-0.0526	9.428e-40
YML103C	nup188Δ	-0.0522	2.212e-05
YHR007C	erg11-td	-0.0522	0.001166
YMR037C	msn2Δ	-0.0519	1.263e-19
YLR454W	fmp27Δ	-0.0516	0.02561
YCL069W	vba3Δ	-0.0512	0.04783
YFL005W	sec4-8	-0.0502	0.01997
YOR366W	yor366wΔ	-0.0499	0.0005328	Dubious
YDL097C	rpn6-5001	-0.0499	0.0005661
YDR052C	dbf4-ts	-0.0494	0.01967
YGL060W	ybp2Δ	-0.0486	0.002371
YLR047C	fre8Δ	-0.0482	0.04186
YGL094C	pan2Δ	-0.0482	0.02253
YNL093W	ypt53Δ	-0.0477	2.782e-05
YOR047C	std1Δ	-0.0473	0.001207
YGL164C	yrb30Δ	-0.0469	0.003172
YFL034C-B	mob2-8	-0.0462	0.007097
YFR021W	atg18Δ	-0.0455	0.001126
YDR134C	ydr134cΔ	-0.0455	0.02832
YOR061W	cka2Δ	-0.0447	0.0241
YDL134C	pph21Δ	-0.0445	0.01392
YLR400W	ylr400wΔ	-0.0445	0.001413	Dubious
YGR133W	pex4Δ	-0.0442	0.006577
YOR342C	yor342cΔ	-0.0441	0.01394
YGL243W	tad1Δ	-0.044	2.962e-05
YKL097C	ykl097cΔ	-0.0437	0.01395
YJR069C	ham1Δ	-0.0429	0.02488
YLR138W	nha1Δ	-0.0424	0.01362
YBR242W	ybr242wΔ	-0.042	0.02268
YOR116C	rpo31-698	-0.042	0.02119
YMR268C	prp24-ts	-0.0417	0.04389
YBR051W	ybr051wΔ	-0.0415	0.0311	Dubious
YKL112W	abf1-102	-0.0414	6.23e-06
YHR069C	rrp4-1	-0.0414	0.003352
YGR268C	hua1Δ	-0.0412	0.03125
YJL070C	yjl070cΔ	-0.0412	0.01529
YDL112W	trm3Δ	-0.0411	0.01055
YDR440W	dot1Δ	-0.041	0.002279
YLR455W	pdp3Δ	-0.041	0.01314
YKL015W	put3Δ	-0.0409	0.04248
YAL048C	gem1Δ	-0.0408	0.009971
YFL063W	yfl063wΔ	-0.0407	0.03447	Dubious
YGR043C	nqm1Δ	-0.0405	0.001717
YOR014W	rts1Δ	-0.0402	0.04356
YJR077C	mir1Δ	-0.0401	0.02785
YDR445C	ydr445cΔ	-0.0401	0.01134	Dubious
YJL062W	las21Δ	-0.0397	0.01916
YDR400W	urh1Δ	-0.0391	4.074e-14
YNL043C	ynl043cΔ	-0.0391	0.006778	Dubious
YGR127W	ygr127wΔ	-0.0389	0.02983
YJL204C	rcy1Δ	-0.0388	0.001334
YPL229W	ypl229wΔ	-0.0387	7.841e-14
YLR346C	cis1Δ	-0.0383	0.004149
YJL060W	bna3Δ	-0.0382	1.533e-06
YBR182C	smp1Δ	-0.0381	0.0009335
YIR010W	dsn1-7	-0.0379	0.02413
YJL130C	ura2Δ	-0.0377	0.0005043
YOR237W	hes1Δ	-0.0376	0.02179
YLR211C	atg38Δ	-0.0375	0.03964
YJL123C	mtc1Δ	-0.0366	0.002817
YML116W-A	yml116w-aΔ	-0.0361	1.12e-23	Dubious
YDR409W	siz1Δ	-0.0356	0.02035
YOL011W	plb3Δ	-0.0354	0.0111
YKR051W	ykr051wΔ	-0.0351	0.04792
YLR146C	spe4Δ	-0.035	0.03496
YMR054W	stv1Δ	-0.0349	1.602e-05
YGL087C	mms2Δ	-0.0347	0.03772
YHR032W	erc1Δ	-0.0347	0.01413
YGR271W	slh1Δ	-0.0341	0
YOR215C	aim41Δ	-0.0337	0.01222
YBR260C	rgd1Δ	-0.0331	0.006789
YIL119C	rpi1Δ	-0.0331	0.004446
YBR009C	hhf1Δ	-0.0327	0.0002323
YBR235W	vhc1Δ	-0.0326	3.173e-11
YNL082W	pms1Δ	-0.0326	0.04064
YNR059W	mnt4Δ	-0.0322	0.04251
YNR021W	ynr021wΔ	-0.0319	0.0356
YDR033W	mrh1Δ	-0.0316	1.618e-09
YMR183C	sso2Δ	-0.0314	0.001954
YOR193W	pex27Δ	-0.0314	0.007253
YKR005C	ykr005cΔ	-0.0313	0
YFL034C-B	mob2-14	-0.031	0.01482
YJL098W	sap185Δ	-0.0307	0.01359
YOR051C	ett1Δ	-0.0305	0.0181
YML095C	rad10Δ	-0.0304	0.0007702
YER147C	scc4-4	-0.0303	0.03527
YPL258C	thi21Δ	-0.0302	0.0002005
YHR204W	mnl1Δ	-0.0301	0.02115
YCR024C-A	pmp1Δ	-0.0301	0.002214
YOR043W	whi2Δ	-0.0298	0.02027
YHL036W	mup3Δ	-0.0298	0.0001803
YPL227C	alg5Δ	-0.0297	0.006984
YBL041W	pre7-5001	-0.0293	1.226e-05
YJL196C	elo1Δ	-0.0286	0.03731
YIR024C	ina22Δ	-0.0282	0.0288
YLR189C	atg26Δ	-0.0281	0.0407
YIR003W	aim21Δ	-0.0281	0.04041
YOR027W	sti1Δ	-0.0277	0.02033
YKL098W	mtc2Δ	-0.0275	0.0003682
YJL210W	pex2Δ	-0.0273	9.868e-08
YCR010C	ady2Δ	-0.027	0.04957
YML119W	yml119wΔ	-0.0269	0.03085
YOR214C	spr2Δ	-0.0268	2.818e-05
YFR015C	gsy1Δ	-0.0265	0.0002378
YJR106W	ecm27Δ	-0.0265	0.0001182
YMR296C	lcb1-5	-0.0263	0.0002849
YOR263C	yor263cΔ	-0.0258	0.0002999	Dubious
YJL030W	mad2Δ	-0.0255	0.003607
YDL054C	mch1Δ	-0.0254	0.01783
YCR019W	mak32Δ	-0.0253	4.341e-08
YDR046C	bap3Δ	-0.025	0.02186
YOR009W	tir4Δ	-0.0249	0.0106
YOL093W	trm10Δ	-0.0248	0.002219
YBR198C	taf5-15	-0.0245	0.03615
YMR029C	far8Δ	-0.0245	0.02546
YDR225W	hta1Δ	-0.0245	0.03496
YDL105W	nse4-5001	-0.0241	0.007793
YGL085W	lcl3Δ	-0.0241	0.01642
YHR079C-A	sae3Δ	-0.024	0.04819
YHR150W	pex28Δ	-0.024	0.03348
YKL121W	dgr2Δ	-0.0234	5.194e-08
YCR102W-A	ycr102w-aΔ	-0.0229	0.03312	Dubious
YDL178W	dld2Δ	-0.0226	0.002529
YOL092W	ypq1Δ	-0.0223	0.02527
YIL039W	ted1Δ	-0.0222	0.02262
YMR067C	ubx4Δ	-0.0222	0.003539
YML071C	cog8Δ	-0.0222	0.006006
YKR080W	mtd1Δ	-0.022	0.02826
YOR274W	mod5Δ	-0.0219	0.003491
YIL132C	csm2Δ	-0.0218	0.03364
YLR110C	ccw12Δ	-0.0214	3.59e-05
YOR344C	tye7Δ	-0.0213	0.003774
YOR122C	pfy1-14	-0.0212	0.04383
YKL213C	doa1Δ	-0.0212	0.04772
YIL035C	cka1Δ	-0.0211	0.002445
YDL020C	rpn4Δ	-0.021	0.03304
YHR094C	hxt1Δ	-0.021	0.04384
YDR121W	dpb4Δ	-0.02	2.371e-35
YJR079W	yjr079wΔ	-0.0199	0.0005565
YLR408C	bls1Δ	-0.0195	1.318e-19
YKL131W	ykl131wΔ	-0.0193	0.02053	Dubious
YGR266W	ygr266wΔ	-0.0189	9.477e-10
YHR136C	spl2Δ	-0.0188	0.02854
YJL012C	vtc4Δ	-0.0188	0.00827
YDL171C	glt1Δ	-0.0188	0.001709
YIL120W	qdr1Δ	-0.0185	0.00134
YOR081C	tgl5Δ	-0.0175	0.00747
YIL130W	asg1Δ	-0.0175	2.428e-14
YLL042C	atg10Δ	-0.0172	0.0454
YGL250W	rmr1-supp1Δ	-0.0165	0.04777	Carries Suppressor Mutation
YNL006W	lst8-15	-0.0157	2.047e-09
YKL164C	pir1Δ	-0.0156	0.03016
YOR322C	ldb19Δ	-0.0155	0.04881
YCL035C	grx1Δ	-0.0141	0.03354
YPL246C	rbd2Δ	-0.0139	0.02033
YKL132C	rma1Δ	-0.0124	0.004163
YLL035W	grc3-5001	-0.0115	5.062e-08
YOR349W	cin1Δ	-0.0102	9.337e-05
YIL137C	tma108Δ	-0.0074	0.02119
YCR002C	cdc10-4	-0.0042	0.01034
YBR301W	pau24Δ	-0.0031	0.003261
