# Supplementary material for: Collaboration of tRNA modifications and elongation factor eEF1A in decoding and nonsense suppression
Source: Sci Rep. 2018 Aug 24;8:12749. doi: 10.1038/s41598-018-31158-2 (PMC6109124; doi:10.1038/s41598-018-31158-2)
Supplement: Supplementary file 3 — Supplementary Dataset 2 [file 41598_2018_31158_MOESM3_ESM.xlsx]

## Sheet: Tabelle1
tef2 negative genetic interactions
ORF	Allele	Score	p-value	Annotations
YPR080W	tef1Δ	-0.8247	9.641e-75
YGL211W	ncs6Δ	-0.6074	7.147e-64
YHR111W	uba4Δ	-0.5803	0
YKL081W	tef4Δ	-0.5501	5.436e-11
YNL221C	pop1-5003	-0.5301	5.677e-18
YNL120C	ynl120cΔ	-0.5236	2.656e-25	Dubious
YMR312W	elp6Δ	-0.5033	4.134e-31
YPL102C	ypl102cΔ	-0.5005	4.24e-11	Dubious
YNL062C	gcd10-506	-0.491	0
YIL008W	urm1Δ	-0.4881	4.39e-30
YDR362C	tfc6-m1	-0.4773	7.622e-10
YKL110C	kti12Δ	-0.46	1.16e-43
YLR384C	iki3Δ	-0.4549	7.557e-13
YGR211W	zpr1-1	-0.4214	3.456e-92
YNL119W	ncs2Δ	-0.4212	7.963e-16
YGR200C	elp2Δ	-0.4065	4.263e-14
YFL001W	deg1Δ	-0.4041	0
YOR168W	gln4-5001	-0.3984	3.502e-06
YMR272C	scs7Δ	-0.3894	2.705e-34
YDL203C	ack1Δ	-0.3874	0.0004729
YPL184C	mrn1Δ	-0.3712	0.0002769
YHR187W	iki1Δ	-0.365	6.79e-11
YER030W	chz1Δ	-0.3638	1.351e-30
YDL081C	rpp1a-supp1Δ	-0.3517	8.306e-14	Carries Suppressor Mutation
YER139C	rtr1Δ	-0.3276	5.823e-07
YPL160W	cdc60-ts	-0.321	2.106e-06
YLR340W	rpp0-5001	-0.3176	1.152e-10
YPL086C	elp3Δ	-0.3086	6.961e-28
YPL101W	elp4Δ	-0.3078	0
YLR099C	ict1Δ	-0.2883	6.924e-15
YPR107C	yth1-5004	-0.2827	0.01647
YJL125C	gcd14-4-supp1Δ	-0.281	0.0004256	Carries Suppressor Mutation
YBL076C	ils1-1	-0.2795	5.134e-12
YHR062C	rpp1-5003	-0.2791	1.834e-06
YDL232W	ost4-supp1Δ	-0.2742	0.005177	Carries Suppressor Mutation
YLR452C	sst2Δ	-0.2704	1.211e-05
YOR033C	exo1Δ	-0.2687	0.002033
YDR156W	rpa14Δ	-0.2685	9.418e-06
YNL085W	mkt1Δ	-0.2682	0.01252
YKR057W	rps21aΔ	-0.2559	0.008078
YJR014W	tma22Δ	-0.2553	0.0004693
YGR027C	rps25aΔ	-0.2553	3.422e-13
YLR290C	coq11Δ	-0.252	4.902e-10
YDR052C	dbf4-3	-0.251	1.154e-06
YGL150C	ino80-5002	-0.2467	2.637e-06
YMR088C	vba1Δ	-0.2413	0.02894
YOR174W	med4-54	-0.2401	0.01927
YGR172C	yip1-4	-0.2381	0.01533
YMR060C	sam37Δ	-0.2363	5.3e-22
YKL205W	los1Δ	-0.2331	0.01626
YGL105W	arc1Δ	-0.2317	1.049e-08
YLR239C	lip2Δ	-0.2314	1.073e-09
YKR051W	ykr051wΔ	-0.223	0.006522
YFL025C	bst1Δ	-0.2229	2.539e-05
YML098W	taf13-2	-0.2213	9.474e-07
YJR139C	hom6Δ	-0.2203	1.483e-06
YKR080W	mtd1Δ	-0.2191	0.02825
YGL029W	cgr1-supp1Δ	-0.2159	0.02418	Carries Suppressor Mutation
YML036W	cgi121Δ	-0.2143	0.0005302
YMR277W	fcp1-1-supp1Δ	-0.213	0.0009085	Carries Suppressor Mutation
YIL078W	ths1-5009	-0.2128	4.382e-06
YOL149W	dcp1-5007	-0.2015	0.005499
YLR268W	sec22-supp1Δ	-0.1992	0.04126	Carries Suppressor Mutation
YLR269C	ylr269cΔ	-0.1986	0.04549	Dubious
YOR260W	gcd1-502-supp1Δ	-0.1963	0	Carries Suppressor Mutation
YOR001W	rrp6-supp1Δ	-0.1959	0.0002202	Carries Suppressor Mutation
YNR010W	cse2Δ	-0.1943	0.00734
YNL081C	sws2-supp2Δ	-0.1895	0.02563	Carries Suppressor Mutation
YHR205W	sch9-supp1Δ	-0.1893	0.009861	Carries Suppressor Mutation
YJL125C	gcd14-4	-0.1888	1.197e-48
YPL270W	mdl2Δ	-0.1869	0.03007
YPL178W	cbc2Δ	-0.1857	0.04153
YGR156W	pti1-ts1	-0.1851	0.01095
YPR133C	spn1-k192n	-0.1834	0.007199
YHR178W	stb5Δ	-0.1831	0.01037
YGL071W	aft1Δ	-0.1831	0.0104
YDR068W	dos2Δ	-0.1827	1.099e-05
YCR053W	thr4Δ	-0.1821	0.01118
YPL212C	pus1Δ	-0.1814	0.02457
YDR308C	srb7-5003	-0.18	0.01282
YDL202W	mrpl11-supp1Δ	-0.1796	0.01116	Carries Suppressor Mutation
YLR193C	ups1-supp1Δ	-0.1793	6.14e-14	Carries Suppressor Mutation
YPL085W	sec16-2	-0.1787	0.002082
YMR277W	fcp1-1-supp2Δ	-0.1787	0.00854	Carries Suppressor Mutation
YLR316C	tad3-5001	-0.178	1.087e-20
YFR003C	ypi1-5002	-0.1769	2.695e-37
YMR039C	sub1Δ	-0.1761	0.002212
YDR245W	mnn10-supp1Δ	-0.176	1.989e-09	Carries Suppressor Mutation
YDL147W	rpn5-5001	-0.1742	0.005639
YLR040C	afb1Δ	-0.1736	0.003262
YNL229C	ure2Δ	-0.1734	0.005901
YJL115W	asf1Δ	-0.173	4.554e-05
YLR291C	gcd7-5001	-0.1722	0.008343
YMR052C-A	ymr052c-aΔ	-0.169	0.04653	Dubious
YKL196C	ykt6-5001	-0.1677	0.0144
YNR020C	atp23Δ	-0.1668	0.007025
YOR071C	nrt1Δ	-0.1664	7.291e-11
YDR266C	hel2Δ	-0.1653	4.724e-54
YDR052C	dbf4-1	-0.1623	1.426e-12
YNL330C	rpd3Δ	-0.1586	8.719e-05
YLL009C	cox17Δ	-0.1573	0.02701
YER083C	get2Δ	-0.1571	0
YDR145W	taf12-9	-0.1567	0.01624
YER151C	ubp3Δ	-0.1566	0.002027
YPL225W	ypl225wΔ	-0.1554	0.0007261
YDR165W	trm82Δ	-0.1544	0.02059
YGR196C	fyv8Δ	-0.1532	0.01137
YGL007W	brp1Δ	-0.1522	0.03596
YLR030W	ylr030wΔ	-0.1515	0.03102
YGR001C	efm5Δ	-0.1497	0.02366
YKL121W	dgr2Δ	-0.1492	0.0001665
YMR235C	rna1-s116f	-0.1483	3.386e-09
YGR128C	utp8-5002	-0.1479	2.947e-31
YPL161C	bem4Δ	-0.1473	0.001685
YDR005C	maf1Δ	-0.1472	4.922e-09
YER046W-A	yer046w-aΔ	-0.1468	0.0005034	Dubious
YMR267W	ppa2Δ	-0.1448	0.003066
YER046W	spo73Δ	-0.1426	0.03308
YFL013C	ies1Δ	-0.1422	0.03893
YJL074C	smc3-1	-0.1416	0.01136
YLL058W	yll058wΔ	-0.1415	2.235e-11
YPL060W	mfm1Δ	-0.1399	0.01416
YHR071W	pcl5Δ	-0.1385	0.03376
YOR210W	rpb10-5002	-0.1371	0.0004211
YDR505C	psp1Δ	-0.1362	0.0006596
YGR197C	sng1Δ	-0.1356	4.99e-23
YDL219W	dtd1Δ	-0.1348	6.235e-47
YDR180W	scc2-4	-0.1342	4.133e-19
YBL042C	fui1Δ	-0.1327	2.765e-09
YGL213C	ski8Δ	-0.1323	0.04157
YDR178W	sdh4Δ	-0.1321	0.03282
YDR378C	lsm6Δ	-0.1314	0.02595
YPL129W	taf14Δ	-0.1308	0.001467
YJL029C	vps53-supp1Δ	-0.1294	0.03479	Carries Suppressor Mutation
YFR048W	rmd8Δ	-0.1286	2.161e-16
YJL008C	cct8-5002	-0.128	0.009297
YDR381W	yra1-5003	-0.1275	4.933e-08
YGR056W	rsc1Δ	-0.1275	0.01534
YDR358W	gga1Δ	-0.1272	0.009428
YGL152C	ygl152cΔ	-0.1269	8.784e-05	Dubious
YAL004W	yal004wΔ	-0.1269	1.357e-07	Dubious
YKR038C	kae1-5006	-0.1256	0.0006105
YML038C	ymd8Δ	-0.1239	0.007201
YDR088C	slu7-ts1	-0.1223	0.04002
YKL027W	tcd2Δ	-0.1216	0.02871
YDL180W	ydl180wΔ	-0.1215	0.02252
YPL131W	rpl5-5001-supp1Δ	-0.1213	4.994e-05	Carries Suppressor Mutation
YNL312W	rfa2-5001	-0.1212	0.02982
YMR035W	imp2Δ	-0.1211	0.005689
YPL239W	yar1Δ	-0.1197	0.02146
YOR051C	ett1Δ	-0.118	1.222e-06
YHR077C	nmd2Δ	-0.1179	3.069e-141
YDR464W	spp41-5001	-0.1168	4.955e-06
YOL094C	rfc4-20	-0.1167	0.001743
YOL093W	trm10Δ	-0.1165	0.0001148
YOL030W	gas5Δ	-0.116	9.182e-30
YDR286C	ydr286cΔ	-0.1159	0.000167
YHR058C	med6-5001	-0.1158	0.04002
YKL167C	mrp49Δ	-0.1154	0.0003372
YDR207C	ume6Δ	-0.1143	1.148e-06
YOR354C	msc6Δ	-0.1141	1.963e-126
YDR469W	sdc1Δ	-0.1137	0.03461
YNL334C	sno2Δ	-0.1137	0.0004757
YFL022C	frs2-5001	-0.1122	0.03538
YGR290W	ygr290wΔ	-0.1117	7.047e-07	Dubious
YGL024W	ygl024wΔ	-0.1106	0.005851	Dubious
YDL126C	cdc48-1	-0.1102	0.01747
YML077W	bet5-5001	-0.1094	0.000112
YLR071C	rgr1-100	-0.1094	3.603e-06
YBL090W	mrp21Δ	-0.1086	3.51e-07
YEL002C	wbp1-2	-0.1083	0.03001
YML124C	tub3Δ	-0.1079	4.288e-05
YDR388W	rvs167Δ	-0.1076	2.21e-06
YNL199C	gcr2Δ	-0.1071	3.235e-23
YIL084C	sds3Δ	-0.105	4.08e-31
YHR041C	srb2Δ	-0.1039	1.442e-18
YPL168W	mrx4Δ	-0.1039	0.02047
YMR148W	osw5Δ	-0.1038	1.142e-05
YGR231C	phb2Δ	-0.1037	2.588e-56
YDR127W	aro1Δ	-0.1017	3.081e-06
YGL115W	snf4Δ	-0.1012	1.556e-21
YJR017C	ess1-h164r-supp1Δ	-0.1011	0.0297	Carries Suppressor Mutation
YFR006W	yfr006wΔ	-0.1011	0.02434
YBL052C	sas3Δ	-0.1005	0
YER087C-B	sbh1Δ	-0.1001	0.01232
YLR430W	sen1-1	-0.1	0.01755
YOR113W	azf1Δ	-0.0998	0.02608
YMR299C	dyn3Δ	-0.098	0.00807
YPL183C	rtt10Δ	-0.0969	0.03908
YGL235W	ygl235wΔ	-0.0968	0.01018
YOR048C	rat1-1-supp1Δ	-0.0961	9.646e-05	Carries Suppressor Mutation
YPL151C	prp46-5001	-0.096	0.0002901
YOR217W	rfc1-5002	-0.0957	0.04797
YMR310C	ymr310cΔ	-0.0954	2.908e-09
YGL020C	get1-supp1Δ	-0.0953	0.01635	Carries Suppressor Mutation
YGL231C	emc4Δ	-0.0952	1.499e-05
YPL069C	bts1Δ	-0.0949	0.0406
YER007C-A	tma20Δ	-0.0949	1.337e-10
YGL232W	tan1Δ	-0.0941	1.493e-09
YLR254C	ndl1Δ	-0.094	0.04558
YGR281W	yor1Δ	-0.0937	6.591e-07
YOR367W	scp1Δ	-0.0936	0.001059
YHR085W	ipi1-5001	-0.0935	0.01047
YLR333C	rps25bΔ	-0.0932	4.108e-05
YAL043C	pta1-5001	-0.093	1.327e-07
YOR183W	fyv12Δ	-0.0926	6.658e-08
YGR157W	cho2Δ	-0.0926	0.0485
YGL170C	spo74Δ	-0.0925	0.01587
YOL097C	wrs1-5003	-0.092	0.0001322
YKL157W	ape2Δ	-0.0918	0.02203
YLR218C	coa4Δ	-0.0907	7.099e-07
YKL089W	mif2-3	-0.0906	0.003772
YGR189C	crh1Δ	-0.0903	0.006623
YMR044W	ioc4Δ	-0.0901	0.000672
YPL001W	hat1Δ	-0.0896	3.848e-34
YPL011C	taf3-5002	-0.0895	0.005665
YPL231W	fas2-5003	-0.0894	0.0492
YEL057C	sdd1Δ	-0.0883	0.03963
YOL018C	tlg2Δ	-0.0877	0.0395
YAL020C	ats1Δ	-0.0876	0.04144
YHR003C	tcd1Δ	-0.0871	6.44e-14
YFL041W	fet5Δ	-0.087	0.001081
YKL043W	phd1Δ	-0.0867	5.79e-28
YKR015C	ykr015cΔ	-0.0863	0.02061
YDL116W	nup84Δ	-0.0855	0.02116
YMR311C	glc8Δ	-0.0854	0.001913
YAL033W	pop5-5006	-0.0849	0.00261
YNL186W	ubp10-supp1Δ	-0.0849	5.561e-05	Carries Suppressor Mutation
YDR244W	pex5Δ	-0.0844	2.138e-07
YDR048C	ydr048c-supp1Δ	-0.0844	0.0008249	Dubious,Carries Suppressor Mutation
YDR400W	urh1Δ	-0.0843	1.08e-19
YLR023C	izh3Δ	-0.0843	0.03652
YLR448W	rpl6bΔ	-0.0842	0.01421
YOR260W	gcd1-502-supp2	-0.0841	0.0003498	Carries Suppressor Mutation
YJR078W	bna2Δ	-0.0839	0.02331
YDR278C	ydr278cΔ	-0.0837	9.91e-05
YPR133W-A	tom5Δ	-0.0836	0.009316
YFL063W	yfl063wΔ	-0.0833	0.03946	Dubious
YKL031W	ykl031wΔ	-0.0831	0.005685	Dubious
YBR246W	rrt2Δ	-0.0829	0.002318
YJL083W	tax4Δ	-0.0828	0.0225
YLR105C	sen2-1	-0.0824	0.02706
YMR225C	mrpl44Δ	-0.0819	2.727e-08
YLR400W	ylr400wΔ	-0.0817	0.0006566	Dubious
YIL053W	gpp1Δ	-0.0816	0.01707
YGR087C	pdc6Δ	-0.0815	0.01126
YJL210W	pex2Δ	-0.0812	0.0006645
YGL203C	kex1Δ	-0.0812	1.96e-08
YLR317W	ylr317w-5001	-0.0809	0.01272	Dubious
YCR003W	mrpl32-supp1aΔ	-0.0806	0.005982	Carries Suppressor Mutation
YGR235C	mic26Δ	-0.0797	0.009277
YOR103C	ost2-5001	-0.0795	0.03284
YNL046W	ynl046wΔ	-0.0792	0.04148
YNL040W	ynl040wΔ	-0.0791	0.0145
YPL272C	pbi1Δ	-0.0789	0.01831
YJL204C	rcy1Δ	-0.0789	4.257e-88
YLR203C	mss51Δ	-0.0788	0.006817
YOR243C	pus7Δ	-0.0786	0.03928
YNL311C	skp2Δ	-0.0771	0.02517
YDL201W	trm8Δ	-0.077	0.001549
YKL015W	put3Δ	-0.0768	0.02227
YGR099W	tel2-15	-0.0768	0.004367
YGR047C	tfc4-5001	-0.0764	0.02082
YLR176C	rfx1Δ	-0.0764	0.03423
YDR375C	bcs1Δ	-0.0758	0.04151
YOR350C	mne1Δ	-0.0757	3.281e-08
YMR304C-A	ymr304c-aΔ	-0.0756	0.005811	Dubious
YLR436C	ecm30Δ	-0.0755	2.846e-07
YKR063C	las1-5002	-0.0754	0.01075
YDR368W	ypr1Δ	-0.0748	0.01423
YNL104C	leu4Δ	-0.0747	0.03446
YGR294W	pau12Δ	-0.0747	0.0005406
YLR011W	lot6Δ	-0.0745	0.01632
YJL066C	mpm1Δ	-0.0744	0.009312
YPL147W	pxa1Δ	-0.0743	0.01944
YOL051W	gal11Δ	-0.0741	0.005078
YDL130W	rpp1bΔ	-0.0739	2.685e-44
YNL118C	dcp2-7d	-0.0739	0.008231
YGL127C	soh1Δ	-0.0739	0.000101
YKR053C	ysr3Δ	-0.0739	0.0006875
YGR006W	prp18-ts	-0.0738	1.314e-11
YMR247C	rkr1Δ	-0.0737	0.02206
YDL165W	cdc36-16	-0.0736	2.337e-06
YNL036W	nce103Δ	-0.0736	0.01483
YDR247W	vhs1Δ	-0.0736	0.00253
YPL157W	tgs1Δ	-0.0734	0.005187
YPR053C	ypr053cΔ	-0.0732	0.0003321
YCR095C	oca4Δ	-0.073	0.04398
YJR147W	hms2Δ	-0.0729	0.02718
YDR059C	ubc5Δ	-0.0727	0.04278
YKL204W	eap1Δ	-0.0725	0.0009941
YLR201C	coq9Δ	-0.0721	0.01485
YGR192C	tdh3Δ	-0.072	8.742e-53
YGL110C	cue3Δ	-0.0719	1.246e-05
YMR179W	spt21Δ	-0.0717	0.003712
YGR051C	ygr051cΔ	-0.0715	0.003585	Dubious
YGL080W	mpc1Δ	-0.0714	3.165e-05
YLR079W	sic1Δ	-0.0713	4.666e-07
YML115C	van1Δ	-0.0711	0.006102
YPL019C	vtc3Δ	-0.0709	0.01389
YLR306W	ubc12Δ	-0.0708	0.006932
YOL110W	shr5Δ	-0.0707	0.02971
YEL002C	wbp1-1	-0.0707	0.005442
YJR022W	lsm8-5003	-0.0706	3.812e-07
YMR140W	sip5Δ	-0.0705	0.03222
YGL220W	bol2Δ	-0.0705	3.561e-07
YPR049C	atg11Δ	-0.0701	1.825e-22
YFL052W	znf1Δ	-0.07	0.04904
YDR098C	grx3Δ	-0.0699	0.02108
YMR123W	pkr1Δ	-0.0697	0.04698
YGL060W	ybp2Δ	-0.0693	0.0007162
YMR080C	nam7Δ	-0.0685	0.002325
YDR202C	rav2Δ	-0.0685	0.0003361
YAL067C	seo1Δ	-0.0684	0.02896
YNL260C	lto1-5001	-0.0683	0.02542
YLL018C-A	cox19Δ	-0.0682	0.005794
YGL124C	mon1Δ	-0.0681	0.0391
YNL025C	ssn8Δ	-0.0678	0.02332
YEL054C	rpl12aΔ	-0.0673	4.933e-07
YJL035C	tad2-5001	-0.0671	0.03988
YJL095W	bck1Δ	-0.0668	0.01576
YCR023C	ycr023cΔ	-0.0666	0.02052
YPL250C	atg41Δ	-0.0666	5.042e-09
YNL102W	pol1-12	-0.0663	5.955e-06
YGL148W	aro2Δ	-0.0662	0.01534
YOR043W	whi2Δ	-0.066	0.009881
YOR079C	atx2Δ	-0.0659	0.01241
YPL177C	cup9Δ	-0.0657	0.04013
YER045C	aca1Δ	-0.0656	1.081e-05
YNL206C	rtt106Δ	-0.0655	1.641e-07
YJL147C	mrx5Δ	-0.0653	0.03675
YJL136C	rps21bΔ	-0.065	6.917e-05
YML064C	tem1-3	-0.0648	0.03953
YML087C	aim33Δ	-0.0648	0.02464
YMR067C	ubx4Δ	-0.0647	2.657e-13
YPL224C	mmt2Δ	-0.0642	3.939e-05
YDR382W	rpp2bΔ	-0.0638	0.02881
YGR006W	prp18-1202	-0.0637	0.003217
YLR094C	gis3Δ	-0.0633	0.003977
YMR037C	msn2Δ	-0.0632	0.004708
YPL243W	srp68-5005	-0.063	1.626e-13
YOR128C	ade2Δ	-0.0624	0.001567
YDR364C	cdc40-ts	-0.0623	0.02736
YJL124C	lsm1Δ	-0.0623	0.01371
YDR361C	bcp1-ts	-0.0622	0.003304
YDR341C	ydr341c-5001	-0.0621	0.007527
YDR331W	gpi8-ts	-0.0621	5.128e-15
YJR009C	tdh2Δ	-0.062	0.0002416
YGL221C	nif3Δ	-0.0619	0.0002681
YMR003W	aim34Δ	-0.0616	0.0002108
YNL146W	ynl146wΔ	-0.0616	0.04803
YCR028C-A	rim1Δ	-0.0616	0.04371
YKR056W	trm2Δ	-0.0612	3.607e-05
YGR069W	ygr069wΔ	-0.0609	0.04909	Dubious
YDR298C	atp5Δ	-0.0605	2.333e-05
YER161C	spt2Δ	-0.0604	0.01272
YPR114W	ypr114wΔ	-0.0604	0.0001795
YNL072W	rnh201Δ	-0.0602	3.977e-05
YHR191C	ctf8Δ	-0.0599	1.128e-21
YNL223W	atg4Δ	-0.0598	3.921e-22
YHR017W	ysc83Δ	-0.0597	0.02171
YCL050C	apa1Δ	-0.0595	0.002072
YPL159C	pet20Δ	-0.0591	0.04522
YDR319C	yft2Δ	-0.0585	0.01423
YIL118W	rho3-1	-0.0584	2.244e-05
YPR070W	med1Δ	-0.0583	5.045e-07
YPR060C	aro7Δ	-0.0581	0.03198
YNL300W	tos6Δ	-0.0575	0.02203
YIR003W	aim21Δ	-0.0574	0.001697
YGR223C	hsv2Δ	-0.0572	0.009581
YMR094W	ctf13-30	-0.0568	3.763e-06
YCR030C	syp1Δ	-0.0567	2.72e-21
YHR092C	hxt4Δ	-0.0566	0.0005575
YER024W	yat2Δ	-0.0564	0.04607
YPR065W	rox1Δ	-0.0561	2.957e-06
YOR018W	rod1Δ	-0.0561	1.29e-05
YPR052C	nhp6aΔ	-0.0559	0.02442
YML100W	tsl1Δ	-0.0557	0.0003524
YHR127W	yhr127wΔ	-0.0557	0.002666
YML117W	nab6Δ	-0.0557	0.007919
YDR130C	fin1Δ	-0.0555	7.116e-27
YOR355W	gds1Δ	-0.0555	0.01688
YPR121W	thi22Δ	-0.0555	0.000763
YPL109C	ypl109cΔ	-0.0554	0.02165
YML081C-A	atp18Δ	-0.0552	0.03869
YLR434C	ylr434cΔ	-0.0549	0.006447	Dubious
YOR210W	rpb10-5004	-0.0548	0.0007193
YLR350W	orm2-supp1Δ	-0.0548	7.386e-07	Carries Suppressor Mutation
YML022W	apt1Δ	-0.0548	0.01351
YIR020C	yir020cΔ	-0.0547	0.03256
YJR069C	ham1Δ	-0.0547	0.0009797
YLR370C	arc18-supp1Δ	-0.0547	9.289e-05	Carries Suppressor Mutation
YJL005W	cdc35-1	-0.0546	0.000134
YDR276C	pmp3Δ	-0.0544	2.14e-25
YMR265C	ymr265cΔ	-0.0543	0.04566
YML027W	yox1Δ	-0.0543	0.0127
YJL123C	mtc1Δ	-0.0542	1.281e-05
YKR074W	aim29Δ	-0.0542	0.006146
YJL177W	rpl17bΔ	-0.0542	0.01319
YPL237W	sui3-5001	-0.0539	0.0006175
YNL091W	nst1Δ	-0.0539	0.004873
YOR304W	isw2Δ	-0.0534	5.733e-09
YPL280W	hsp32Δ	-0.0534	0.01305
YLR262C	ypt6Δ	-0.0532	0.04856
YFR028C	cdc14-2	-0.0532	7.136e-05
YGL229C	sap4Δ	-0.0528	0.0001062
YGL126W	scs3Δ	-0.0527	0.009392
YHR004C	nem1Δ	-0.0527	0.04441
YER105C	nup157Δ	-0.0525	1.065e-25
YKR028W	sap190Δ	-0.0523	0.0001325
YER115C	spr6Δ	-0.0523	1.24e-11
YOL129W	vps68Δ	-0.0521	9.521e-152
YPL219W	pcl8Δ	-0.0521	5.32e-14
YPL189W	gup2Δ	-0.0519	4.044e-39
YHR035W	nel1Δ	-0.0519	0.03151
YHR019C	ded81-5001	-0.0516	0.01507
YGR021W	ygr021wΔ	-0.0516	2.222e-26
YDR541C	ydr541cΔ	-0.0515	0.007465
YJL065C	dls1Δ	-0.0515	0.01162
YBL106C	sro77Δ	-0.0513	0.007694
YOR194C	toa1-5001	-0.0513	4.07e-06
YGR100W	mdr1Δ	-0.0511	0.0008831
YCR021C	hsp30Δ	-0.0508	6.897e-05
YIL013C	pdr11Δ	-0.0508	7.953e-07
YDL050C	ydl050cΔ	-0.0508	0.004846	Dubious
YDL112W	trm3Δ	-0.0507	0.0419
YPL055C	lge1Δ	-0.0506	0.03835
YOR083W	whi5Δ	-0.0506	0.02438
YDL114W	ydl114wΔ	-0.0504	9.572e-19
YDR210W	ydr210wΔ	-0.0504	0.0302
YMR263W	sap30Δ	-0.0502	6.081e-06
YGR288W	mal13Δ	-0.0501	0.0003341
YJR059W	ptk2Δ	-0.05	0.04976
YML121W	gtr1Δ	-0.0499	0.003527
YMR278W	prm15Δ	-0.0497	0.01449
YPL235W	rvb2-5001	-0.0495	0.027
YDR131C	ydr131cΔ	-0.0492	0.0005164
YDL147W	rpn5-1	-0.0491	0.02145
YPR022C	sdd4Δ	-0.049	0
YMR196W	ymr196wΔ	-0.049	0.04109
YER165W	pab1-5004	-0.0488	0.03624
YHR113W	ape4Δ	-0.0488	0.003716
YGR177C	atf2Δ	-0.0487	0.0004881
YOR326W	myo2-14	-0.0483	0.03552
YJL033W	hca4-5009	-0.0482	0.03966
YER037W	phm8Δ	-0.0481	0.03168
YKL129C	myo3Δ	-0.048	0.004544
YFR023W	pes4Δ	-0.0478	0.04142
YNR065C	ynr065cΔ	-0.0476	0.01348
YNR030W	alg12Δ	-0.0476	0.02373
YGL215W	clg1Δ	-0.0473	0.001457
YLR350W	orm2Δ	-0.0473	4.118e-33
YDL065C	pex19Δ	-0.0473	6.223e-08
YCR090C	ycr090cΔ	-0.0473	0.04963
YHR039C	msc7Δ	-0.0471	2.187e-21
YDR195W	ref2Δ	-0.047	0.001211
YGL125W	met13-supp1Δ	-0.047	1.788e-07	Carries Suppressor Mutation
YOR374W	ald4Δ	-0.0469	0.0001009
YHR078W	yhr078wΔ	-0.0466	0.003078
YBL095W	mrx3Δ	-0.0465	5.524e-12
YOR267C	hrk1Δ	-0.0464	0.02265
YLR298C	yhc1-3	-0.0461	0.0006311
YMR232W	fus2Δ	-0.046	0.0161
YLR173W	ylr173wΔ	-0.0459	0.04829
YGR028W	msp1Δ	-0.0458	9.584e-08
YPL153C	rad53-5002-supp1Δ	-0.0457	0.01051	Carries Suppressor Mutation
YDR111C	alt2Δ	-0.0455	0.0005913
YPR168W	nut2-ts	-0.0454	0.03536
YOL084W	phm7Δ	-0.0454	0.02331
YML060W	ogg1Δ	-0.0454	0.007825
YAL041W	cdc24-11	-0.0453	0.001139
YHR212W-A	yhr212w-aΔ	-0.0451	0.01413
YER022W	srb4-2	-0.045	0.04245
YMR136W	gat2Δ	-0.0449	0.01956
YPL095C	eeb1Δ	-0.0449	0.03034
YGR050C	ygr050cΔ	-0.0444	0.004764
YLR365W	ylr365wΔ	-0.0441	0.04708
YNL197C	whi3Δ	-0.0439	0.0003358
YKL160W	elf1Δ	-0.0439	0.0272
YBL051C	pin4Δ	-0.0438	0.009141
YPL164C	mlh3Δ	-0.0436	0.03591
YPL144W	poc4Δ	-0.0435	0.004442
YLR159C-A	ylr159c-aΔ	-0.0435	0.0005949
YGL119W	coq8Δ	-0.0433	0.0009155
YLR328W	nma1Δ	-0.0431	0.04538
YPL171C	oye3Δ	-0.0428	5.868e-35
YLR391W	ylr391wΔ	-0.0428	0.005
YAR003W	swd1Δ	-0.0426	0.003028
YHL030W	ecm29Δ	-0.0424	0.004664
YPR194C	opt2Δ	-0.0422	2.762e-05
YNL021W	hda1Δ	-0.0422	0.03054
YKL039W	ptm1Δ	-0.0422	1.727e-06
YLR051C	fcf2-5011	-0.0421	0.001107
YDR265W	pex10Δ	-0.042	4.274e-11
YGL225W	vrg4-5003	-0.0418	3.899e-08
YOR289W	yor289wΔ	-0.0418	6.188e-06
YDR074W	tps2Δ	-0.0418	0.0004174
YER157W	cog3-2	-0.0418	0.0001643
YJR103W	ura8Δ	-0.0416	0.01953
YNL158W	pga1-5001	-0.0411	0.001077
YJL121C	rpe1Δ	-0.041	2.381e-06
YPR115W	rgc1Δ	-0.0409	2.211e-12
YNL079C	tpm1-supp1Δ	-0.0408	1.534e-05	Carries Suppressor Mutation
YGL254W	fzf1Δ	-0.0408	0.04519
YLL005C	spo75Δ	-0.0408	0.03108
YDL099W	bug1Δ	-0.0407	0.0001362
YDR422C	sip1Δ	-0.0406	0.02073
YDR402C	dit2Δ	-0.0402	0.03959
YOR004W	utp23-5001	-0.0401	6.365e-12
YNL098C	ras2Δ	-0.0398	0.02428
YDR371W	cts2Δ	-0.0397	0.02606
YLR086W	smc4-1	-0.0391	4.724e-75
YJL180C	atp12Δ	-0.0391	0.000673
YDR524C-B	ydr524c-bΔ	-0.0389	0.02292
YNR075W	cos10Δ	-0.0387	1.19e-37
YHR197W	rix1-5001	-0.0387	0.0007679
YDR056C	emc10Δ	-0.0382	0.008951
YMR065W	kar5Δ	-0.0382	0.003643
YGR113W	dam1-11	-0.038	0.007633
YFL034W	mil1Δ	-0.038	7.783e-21
YJL047C-A	yjl047c-aΔ	-0.0378	0.001022
YDR389W	sac7Δ	-0.0376	0.01636
YLL004W	orc3-70	-0.0373	0.03684
YNL208W	ynl208wΔ	-0.0371	5.271e-05
YOR049C	rsb1Δ	-0.0371	8.457e-10
YGL173C	xrn1Δ	-0.037	2.608e-12
YJL190C	rps22aΔ	-0.037	4.341e-07
YGR107W	ygr107wΔ	-0.037	0.0003791	Dubious
YFL034C-B	mob2-40	-0.0369	0.01186
YDL089W	nur1Δ	-0.0364	2.341e-21
YJL034W	kar2-159	-0.0363	0.03908
YJL148W	rpa34Δ	-0.0362	2.307e-05
YHR083W	sam35-2	-0.0361	0.004176
YKL033W-A	ykl033w-aΔ	-0.0358	0.0002321
YPR031W	nto1Δ	-0.0357	0.03414
YDR221W	gtb1Δ	-0.0357	0.04751
YJL191W	rps14bΔ	-0.0354	7.775e-12
YKR106W	gex2Δ	-0.0353	0.001208
YDR411C	dfm1Δ	-0.0352	1.235e-06
YOR271C	fsf1Δ	-0.0351	0.04433
YPL259C	apm1Δ	-0.035	1.172e-05
YOR021C	sfm1Δ	-0.0349	0.001469
YGR038W	orm1Δ	-0.0349	0.0008027
YGL058W	rad6Δ	-0.0347	0.001432
YPL248C	gal4Δ	-0.0345	0.04956
YHR124W	ndt80Δ	-0.0345	2.772e-07
YGL125W	met13Δ	-0.0343	0.0002859
YIL015W	bar1Δ	-0.0342	0.005105
YJL163C	yjl163cΔ	-0.0341	6.386e-08
YCL042W	ycl042wΔ	-0.0339	0.04514
YDR309C	gic2Δ	-0.0338	0.003619
YGL228W	she10Δ	-0.0338	0.02645
YER090W	trp2Δ	-0.0335	9.105e-05
YIL057C	rgi2Δ	-0.0335	0.002072
YHL040C	arn1Δ	-0.0335	0.007973
YGR174C	cbp4Δ	-0.0334	0.01137
YER148W	spt15-i143n	-0.0334	0.04668
YGL064C	mrh4Δ	-0.0333	0.02111
YGR099W	tel2-7	-0.0331	0.002647
YLR440C	sec39-2	-0.033	0.04859
YDL135C	rdi1Δ	-0.033	0.0009848
YER062C	gpp2Δ	-0.0326	0.0001747
YFL036W	rpo41-supp1Δ	-0.0321	0.04935	Carries Suppressor Mutation
YDR316W	oms1Δ	-0.032	0.02016
YDL007W	rpt2-rf	-0.0318	0.04428
YGL257C	mnt2Δ	-0.0317	0.01333
YJR080C	aim24Δ	-0.0312	2.069e-06
YOR052C	tmc1Δ	-0.0311	0.006518
YKL087C	cyt2Δ	-0.0309	0.01498
YAL027W	saw1Δ	-0.0309	0.01767
YCR089W	fig2Δ	-0.0305	0.03294
YMR052W	far3Δ	-0.0303	5.506e-10
YPR068C	hos1Δ	-0.0302	0.0341
YLR119W	srn2Δ	-0.0301	0.02211
YJL063C	mrpl8-supp1Δ	-0.03	0.003419	Carries Suppressor Mutation
YHR094C	hxt1Δ	-0.0299	0.004458
YDL017W	cdc7-4	-0.0296	0.02215
YJL150W	yjl150wΔ	-0.0296	0.04141	Dubious
YMR025W	csi1Δ	-0.0289	0.01576
YML018C	yml018cΔ	-0.0284	0.01598
YCL012W	ycl012wΔ	-0.0284	2.952e-06
YGR233C	pho81Δ	-0.0284	0.02354
YGR217W	cch1Δ	-0.0283	0.001358
YOR268C	yor268cΔ	-0.0279	1.71e-07
YAL053W	flc2Δ	-0.0277	1.077e-17
YCL063W	vac17Δ	-0.0276	7.471e-05
YIR005W	ist3Δ	-0.0272	0.03101
YNL094W	app1Δ	-0.0272	1.378e-05
YGR044C	rme1Δ	-0.0271	0.03038
YML019W	ost6Δ	-0.0271	0.001558
YER059W	pcl6Δ	-0.0269	0.03878
YOR384W	fre5Δ	-0.0262	2.098e-10
YDR451C	yhp1Δ	-0.0259	0.01152
YKL062W	msn4Δ	-0.0258	0.02269
YMR074C	sdd2Δ	-0.0258	0.01216
YDR346C	svf1Δ	-0.0256	1.147e-31
YMR135C	gid8Δ	-0.0253	1.048e-30
YIL007C	nas2Δ	-0.0251	0.03406
YCL031C	rrp7-5007	-0.025	0.02861
YDL142C	crd1Δ	-0.0249	0.006206
YDR470C	ugo1Δ	-0.0249	0.008141
YKR068C	bet3-5001	-0.0248	0.02951
YKL209C	ste6Δ	-0.0246	0.03948
YOR157C	pup1-1	-0.0245	0.03273
YMR158W	mrps8-supp1Δ	-0.024	0.006153	Carries Suppressor Mutation
YNL286W	cus2Δ	-0.0236	0.005128
YJL133W	mrs3Δ	-0.0236	0.002272
YJL043W	yjl043wΔ	-0.0233	0.0001562
YDR145W	taf12-l464a	-0.0233	0.03279
YBL062W	ybl062wΔ	-0.0233	0.01972	Dubious
YOL111C	mdy2Δ	-0.0232	0.02655
YAR040C	yar040cΔ	-0.023	0.001329
YIR038C	gtt1Δ	-0.0226	0.005957
YGL021W	alk1Δ	-0.0222	0.0008019
YJL089W	sip4Δ	-0.022	1.157e-17
YBL096C	ybl096cΔ	-0.022	0.005978	Dubious
YER137C	yer137cΔ	-0.0218	1.953e-07
YFL020C	pau5Δ	-0.0217	0.008459
YPR004C	aim45Δ	-0.0207	0.002012
YDR168W	cdc37-1	-0.0206	0.0363
YGL094C	pan2Δ	-0.02	9.569e-05
YOR009W	tir4Δ	-0.0195	0.03557
YGR276C	rnh70Δ	-0.0194	0.03434
YOL016C	cmk2Δ	-0.0191	0.0003524
YDL123W	sna4Δ	-0.0184	0.006706
YER048C	caj1Δ	-0.0182	0.04664
YCR075C	ers1Δ	-0.0182	0.01209
YOR341W	rpa190-g728d	-0.0179	0.02366
YGR020C	vma7Δ	-0.0171	2.881e-07
YIL085C	ktr7Δ	-0.017	8.791e-05
YOL161C	pau20Δ	-0.0169	0.01128
YDL074C	bre1Δ	-0.0167	0.007519
YOR131C	yor131cΔ	-0.0164	0.003573
YLL027W	isa1Δ	-0.0163	0.03337
YGR125W	ygr125wΔ	-0.0154	4.864e-06
YDR249C	ydr249cΔ	-0.0153	0.0007452
YGR143W	skn1Δ	-0.0151	3.751e-06
YMR022W	ubc7Δ	-0.0148	0.02563
YBL066C	sef1Δ	-0.0144	0.04867
YDR387C	cin10Δ	-0.0143	0.04507
YDL086W	ydl086wΔ	-0.0142	0.01128
YNL212W	vid27Δ	-0.0141	0.02703
YPR001W	cit3Δ	-0.0136	0.03978
YDR322C-A	tim11Δ	-0.0136	0.02114
YMR305C	scw10Δ	-0.0127	0.004417
YAL028W	frt2Δ	-0.0113	0.02303
YMR014W	bud22Δ	-0.0088	0.03779
YOL097C	wrs1-5001	-0.0076	3.164e-05
YGL097W	srm1-g282s	-0.0072	0.007585
