# Supplementary material for: Collaboration of tRNA modifications and elongation factor eEF1A in decoding and nonsense suppression
Source: Sci Rep. 2018 Aug 24;8:12749. doi: 10.1038/s41598-018-31158-2 (PMC6109124; doi:10.1038/s41598-018-31158-2)
Supplement: Supplementary file 4 — Supplementary Dataset 3 [file 41598_2018_31158_MOESM4_ESM.xlsx]

## Sheet: Tabelle1
	TEF1 negative genetic interactions
	Terms from the Process Ontology
	Gene Ontology term	Cluster frequency	Background frequency	P-value	FDR	Expected False Positives	Genes annotated to the term
	tRNA modification | AmiGO	17 out of 307 genes, 5.5%	76 out of 7165 background genes, 1.1%	1.29e-05	0.00%	0.00	SLM3/YDL033C, TRM3/YDL112W, NCS6/YGL211W, TAD1/YGL243W, ELP2/YGR200C, UBA4/YHR111W, URM1/YIL008W, SAP185/YJL098W, KTI12/YKL110C, IKI3/YLR384C, ELP6/YMR312W, GCD10/YNL062C, NCS2/YNL119W, TRM10/YOL093W, TRM11/YOL124C, PUS7/YOR243C, MOD5/YOR274W
	protein urmylation | AmiGO	6 out of 307 genes, 2.0%	7 out of 7165 background genes, 0.1%	3.76e-05	0.00%	0.00	NCS6/YGL211W, ELP2/YGR200C, UBA4/YHR111W, URM1/YIL008W, ELP6/YMR312W, NCS2/YNL119W
	tRNA wobble uridine modification | AmiGO	10 out of 307 genes, 3.3%	27 out of 7165 background genes, 0.4%	7.50e-05	0.00%	0.00	SLM3/YDL033C, NCS6/YGL211W, ELP2/YGR200C, UBA4/YHR111W, URM1/YIL008W, SAP185/YJL098W, KTI12/YKL110C, IKI3/YLR384C, ELP6/YMR312W, NCS2/YNL119W
	tRNA wobble base modification | AmiGO	10 out of 307 genes, 3.3%	28 out of 7165 background genes, 0.4%	0.00011	0.00%	0.00	SLM3/YDL033C, NCS6/YGL211W, ELP2/YGR200C, UBA4/YHR111W, URM1/YIL008W, SAP185/YJL098W, KTI12/YKL110C, IKI3/YLR384C, ELP6/YMR312W, NCS2/YNL119W
	tRNA wobble position uridine thiolation | AmiGO	5 out of 307 genes, 1.6%	6 out of 7165 background genes, 0.1%	0.00076	0.00%	0.00	SLM3/YDL033C, NCS6/YGL211W, UBA4/YHR111W, URM1/YIL008W, NCS2/YNL119W
	tRNA thio-modification | AmiGO	5 out of 307 genes, 1.6%	7 out of 7165 background genes, 0.1%	0.00258	0.00%	0.00	SLM3/YDL033C, NCS6/YGL211W, UBA4/YHR111W, URM1/YIL008W, NCS2/YNL119W
	tRNA processing | AmiGO	17 out of 307 genes, 5.5%	109 out of 7165 background genes, 1.5%	0.00304	0.00%	0.00	SLM3/YDL033C, TRM3/YDL112W, NCS6/YGL211W, TAD1/YGL243W, ELP2/YGR200C, UBA4/YHR111W, URM1/YIL008W, SAP185/YJL098W, KTI12/YKL110C, IKI3/YLR384C, ELP6/YMR312W, GCD10/YNL062C, NCS2/YNL119W, TRM10/YOL093W, TRM11/YOL124C, PUS7/YOR243C, MOD5/YOR274W
	TEF2 negative genetic interactions
	Terms from the Process Ontology
	Gene Ontology term	Cluster frequency	Background frequency	P-value	FDR	Expected False Positives	Genes annotated to the term
	tRNA processing | AmiGO	37 out of 635 genes, 5.8%	109 out of 7165 background genes, 1.5%	2.48e-10	0.00%	0.00	ATS1/YAL020C, POP5/YAL033W, PTA1/YAL043C, TRM3/YDL112W, TRM8/YDL201W, TRM82/YDR165W, DEG1/YFL001W, NCS6/YGL211W, TAN1/YGL232W, ELP2/YGR200C, RNH70/YGR276C, TCD1/YHR003C, RPP1/YHR062C, UBA4/YHR111W, IKI1/YHR187W, URM1/YIL008W, TAD2/YJL035C, GCD14/YJL125C, TCD2/YKL027W, KTI12/YKL110C, SAP190/YKR028W, KAE1/YKR038C, TRM2/YKR056W, SEN2/YLR105C, TAD3/YLR316C, IKI3/YLR384C, SEN1/YLR430W, ELP6/YMR312W, G…
	RNA metabolic process | AmiGO	190 out of 635 genes, 29.9%	1334 out of 7165 background genes, 18.6%	4.58e-10	0.00%	0.00	ATS1/YAL020C, POP5/YAL033W, PTA1/YAL043C, SWD1/YAR003W, SAS3/YBL052C, ILS1/YBL076C, RRP7/YCL031C, RPT2/YDL007W, CDC7/YDL017W, BRE1/YDL074C, TRM3/YDL112W, NUP84/YDL116W, CDC48/YDL126C, CDC36/YDL165W, TRM8/YDL201W, DTD1/YDL219W, MAF1/YDR005C, SLU7/YDR088C, TAF12/YDR145W, RPA14/YDR156W, TRM82/YDR165W, REF2/YDR195W, UME6/YDR207C, SRB7/YDR308C, YDR341C, TFC6/YDR362C, CDC40/YDR364C, LSM6/YDR378C, YHP1/…
	tRNA metabolic process | AmiGO	49 out of 635 genes, 7.7%	182 out of 7165 background genes, 2.5%	6.98e-10	0.00%	0.00	ATS1/YAL020C, POP5/YAL033W, PTA1/YAL043C, ILS1/YBL076C, TRM3/YDL112W, TRM8/YDL201W, DTD1/YDL219W, TRM82/YDR165W, YDR341C, DEG1/YFL001W, FRS2/YFL022C, ARC1/YGL105W, NCS6/YGL211W, TAN1/YGL232W, ELP2/YGR200C, RNH70/YGR276C, TCD1/YHR003C, DED81/YHR019C, RPP1/YHR062C, UBA4/YHR111W, IKI1/YHR187W, URM1/YIL008W, THS1/YIL078W, TAD2/YJL035C, GCD14/YJL125C, TCD2/YKL027W, KTI12/YKL110C, SAP190/YKR028W, KAE1/…
	tRNA modification | AmiGO	29 out of 635 genes, 4.6%	76 out of 7165 background genes, 1.1%	3.84e-09	0.00%	0.00	ATS1/YAL020C, TRM3/YDL112W, TRM8/YDL201W, TRM82/YDR165W, DEG1/YFL001W, NCS6/YGL211W, TAN1/YGL232W, ELP2/YGR200C, TCD1/YHR003C, UBA4/YHR111W, IKI1/YHR187W, URM1/YIL008W, TAD2/YJL035C, GCD14/YJL125C, TCD2/YKL027W, KTI12/YKL110C, SAP190/YKR028W, KAE1/YKR038C, TRM2/YKR056W, TAD3/YLR316C, IKI3/YLR384C, ELP6/YMR312W, GCD10/YNL062C, NCS2/YNL119W, TRM10/YOL093W, PUS7/YOR243C, ELP3/YPL086C, ELP4/YPL101W, …
	nucleobase-containing compound biosynthetic process | AmiGO	127 out of 635 genes, 20.0%	821 out of 7165 background genes, 11.5%	5.96e-08	0.00%	0.00	PTA1/YAL043C, SWD1/YAR003W, SAS3/YBL052C, APA1/YCL050C, CDC7/YDL017W, BRE1/YDL074C, NUP84/YDL116W, CDC48/YDL126C, CDC36/YDL165W, MAF1/YDR005C, TAF12/YDR145W, RPA14/YDR156W, REF2/YDR195W, UME6/YDR207C, ATP5/YDR298C, SRB7/YDR308C, TIM11/YDR322C-A, TFC6/YDR362C, URH1/YDR400W, YHP1/YDR451C, SPP41/YDR464W, SDC1/YDR469W, SRB4/YER022W, ACA1/YER045C, RTR1/YER139C, SPT15/YER148W, SPT2/YER161C, RPO41/YFL03…
	nucleic acid metabolic process | AmiGO	208 out of 635 genes, 32.8%	1587 out of 7165 background genes, 22.1%	1.05e-07	0.00%	0.00	ATS1/YAL020C, SAW1/YAL027W, POP5/YAL033W, PTA1/YAL043C, SWD1/YAR003W, SAS3/YBL052C, ILS1/YBL076C, RRP7/YCL031C, RIM1/YCR028C-A, RPT2/YDL007W, CDC7/YDL017W, BRE1/YDL074C, NUR1/YDL089W, TRM3/YDL112W, NUP84/YDL116W, CDC48/YDL126C, CDC36/YDL165W, TRM8/YDL201W, DTD1/YDL219W, MAF1/YDR005C, DBF4/YDR052C, SLU7/YDR088C, TAF12/YDR145W, RPA14/YDR156W, TRM82/YDR165W, SCC2/YDR180W, REF2/YDR195W, UME6/YDR207C,…
	aromatic compound biosynthetic process | AmiGO	133 out of 635 genes, 20.9%	882 out of 7165 background genes, 12.3%	1.14e-07	0.00%	0.00	PTA1/YAL043C, SWD1/YAR003W, SAS3/YBL052C, APA1/YCL050C, CDC7/YDL017W, BRE1/YDL074C, NUP84/YDL116W, CDC48/YDL126C, CDC36/YDL165W, MAF1/YDR005C, TAF12/YDR145W, RPA14/YDR156W, REF2/YDR195W, UME6/YDR207C, ATP5/YDR298C, SRB7/YDR308C, TIM11/YDR322C-A, TFC6/YDR362C, URH1/YDR400W, YHP1/YDR451C, SPP41/YDR464W, SDC1/YDR469W, SRB4/YER022W, ACA1/YER045C, TRP2/YER090W, RTR1/YER139C, SPT15/YER148W, SPT2/YER161…
	nucleobase-containing compound metabolic process | AmiGO	227 out of 635 genes, 35.7%	1782 out of 7165 background genes, 24.9%	1.51e-07	0.00%	0.00	ATS1/YAL020C, SAW1/YAL027W, POP5/YAL033W, PTA1/YAL043C, SWD1/YAR003W, SAS3/YBL052C, ILS1/YBL076C, RRP7/YCL031C, APA1/YCL050C, RIM1/YCR028C-A, RPT2/YDL007W, CDC7/YDL017W, BRE1/YDL074C, NUR1/YDL089W, TRM3/YDL112W, NUP84/YDL116W, CDC48/YDL126C, CDC36/YDL165W, TRM8/YDL201W, DTD1/YDL219W, MAF1/YDR005C, DBF4/YDR052C, SLU7/YDR088C, TAF12/YDR145W, RPA14/YDR156W, TRM82/YDR165W, SDH4/YDR178W, SCC2/YDR180W,…
	cellular aromatic compound metabolic process | AmiGO	233 out of 635 genes, 36.7%	1852 out of 7165 background genes, 25.8%	2.62e-07	0.00%	0.00	ATS1/YAL020C, SAW1/YAL027W, POP5/YAL033W, PTA1/YAL043C, SWD1/YAR003W, SAS3/YBL052C, ILS1/YBL076C, RRP7/YCL031C, APA1/YCL050C, RIM1/YCR028C-A, RPT2/YDL007W, CDC7/YDL017W, BRE1/YDL074C, NUR1/YDL089W, TRM3/YDL112W, NUP84/YDL116W, CDC48/YDL126C, CDC36/YDL165W, TRM8/YDL201W, DTD1/YDL219W, MAF1/YDR005C, DBF4/YDR052C, SLU7/YDR088C, TAF12/YDR145W, RPA14/YDR156W, TRM82/YDR165W, SDH4/YDR178W, SCC2/YDR180W,…
	transcription from RNA polymerase II promoter | AmiGO	85 out of 635 genes, 13.4%	482 out of 7165 background genes, 6.7%	2.80e-07	0.00%	0.00	PTA1/YAL043C, BRE1/YDL074C, NUP84/YDL116W, CDC36/YDL165W, MAF1/YDR005C, TAF12/YDR145W, REF2/YDR195W, UME6/YDR207C, SRB7/YDR308C, YHP1/YDR451C, SPP41/YDR464W, SRB4/YER022W, ACA1/YER045C, RTR1/YER139C, SPT15/YER148W, SPT2/YER161C, ZNF1/YFL052W, RAD6/YGL058W, AFT1/YGL071W, SNF4/YGL115W, SOH1/YGL127C, INO80/YGL150C, XRN1/YGL173C, BOL2/YGL220W, FZF1/YGL254W, RME1/YGR044C, RSC1/YGR056W, PTI1/YGR156W, E…
	transcription, DNA-templated | AmiGO	109 out of 635 genes, 17.2%	683 out of 7165 background genes, 9.5%	3.04e-07	0.00%	0.00	PTA1/YAL043C, SWD1/YAR003W, SAS3/YBL052C, CDC7/YDL017W, BRE1/YDL074C, NUP84/YDL116W, CDC36/YDL165W, MAF1/YDR005C, TAF12/YDR145W, RPA14/YDR156W, REF2/YDR195W, UME6/YDR207C, SRB7/YDR308C, TFC6/YDR362C, YHP1/YDR451C, SPP41/YDR464W, SDC1/YDR469W, SRB4/YER022W, ACA1/YER045C, RTR1/YER139C, SPT15/YER148W, SPT2/YER161C, RPO41/YFL036W, ZNF1/YFL052W, RAD6/YGL058W, AFT1/YGL071W, SNF4/YGL115W, SOH1/YGL127C, …
	nucleic acid-templated transcription | AmiGO	109 out of 635 genes, 17.2%	683 out of 7165 background genes, 9.5%	3.04e-07	0.00%	0.00	PTA1/YAL043C, SWD1/YAR003W, SAS3/YBL052C, CDC7/YDL017W, BRE1/YDL074C, NUP84/YDL116W, CDC36/YDL165W, MAF1/YDR005C, TAF12/YDR145W, RPA14/YDR156W, REF2/YDR195W, UME6/YDR207C, SRB7/YDR308C, TFC6/YDR362C, YHP1/YDR451C, SPP41/YDR464W, SDC1/YDR469W, SRB4/YER022W, ACA1/YER045C, RTR1/YER139C, SPT15/YER148W, SPT2/YER161C, RPO41/YFL036W, ZNF1/YFL052W, RAD6/YGL058W, AFT1/YGL071W, SNF4/YGL115W, SOH1/YGL127C, …
	RNA biosynthetic process | AmiGO	109 out of 635 genes, 17.2%	685 out of 7165 background genes, 9.6%	3.64e-07	0.00%	0.00	PTA1/YAL043C, SWD1/YAR003W, SAS3/YBL052C, CDC7/YDL017W, BRE1/YDL074C, NUP84/YDL116W, CDC36/YDL165W, MAF1/YDR005C, TAF12/YDR145W, RPA14/YDR156W, REF2/YDR195W, UME6/YDR207C, SRB7/YDR308C, TFC6/YDR362C, YHP1/YDR451C, SPP41/YDR464W, SDC1/YDR469W, SRB4/YER022W, ACA1/YER045C, RTR1/YER139C, SPT15/YER148W, SPT2/YER161C, RPO41/YFL036W, ZNF1/YFL052W, RAD6/YGL058W, AFT1/YGL071W, SNF4/YGL115W, SOH1/YGL127C, …
	heterocycle biosynthetic process | AmiGO	132 out of 635 genes, 20.8%	903 out of 7165 background genes, 12.6%	1.21e-06	0.00%	0.00	PTA1/YAL043C, SWD1/YAR003W, SAS3/YBL052C, APA1/YCL050C, CDC7/YDL017W, BRE1/YDL074C, NUP84/YDL116W, CDC48/YDL126C, CDC36/YDL165W, MAF1/YDR005C, TAF12/YDR145W, RPA14/YDR156W, REF2/YDR195W, UME6/YDR207C, ATP5/YDR298C, SRB7/YDR308C, TIM11/YDR322C-A, TFC6/YDR362C, URH1/YDR400W, YHP1/YDR451C, SPP41/YDR464W, SDC1/YDR469W, SRB4/YER022W, ACA1/YER045C, TRP2/YER090W, RTR1/YER139C, SPT15/YER148W, SPT2/YER161…
	heterocycle metabolic process | AmiGO	232 out of 635 genes, 36.5%	1871 out of 7165 background genes, 26.1%	1.32e-06	0.00%	0.00	ATS1/YAL020C, SAW1/YAL027W, POP5/YAL033W, PTA1/YAL043C, SWD1/YAR003W, SAS3/YBL052C, ILS1/YBL076C, RRP7/YCL031C, APA1/YCL050C, RIM1/YCR028C-A, RPT2/YDL007W, CDC7/YDL017W, BRE1/YDL074C, NUR1/YDL089W, TRM3/YDL112W, NUP84/YDL116W, CDC48/YDL126C, CDC36/YDL165W, TRM8/YDL201W, DTD1/YDL219W, MAF1/YDR005C, DBF4/YDR052C, SLU7/YDR088C, TAF12/YDR145W, RPA14/YDR156W, TRM82/YDR165W, SDH4/YDR178W, SCC2/YDR180W,…
	organic cyclic compound biosynthetic process | AmiGO	134 out of 635 genes, 21.1%	939 out of 7165 background genes, 13.1%	4.46e-06	0.00%	0.00	PTA1/YAL043C, SWD1/YAR003W, SAS3/YBL052C, APA1/YCL050C, CDC7/YDL017W, BRE1/YDL074C, NUP84/YDL116W, CDC48/YDL126C, CDC36/YDL165W, MAF1/YDR005C, TAF12/YDR145W, RPA14/YDR156W, REF2/YDR195W, UME6/YDR207C, ATP5/YDR298C, SRB7/YDR308C, TIM11/YDR322C-A, TFC6/YDR362C, URH1/YDR400W, YHP1/YDR451C, SPP41/YDR464W, SDC1/YDR469W, SRB4/YER022W, ACA1/YER045C, TRP2/YER090W, RTR1/YER139C, SPT15/YER148W, SPT2/YER161…
	organic cyclic compound metabolic process | AmiGO	235 out of 635 genes, 37.0%	1927 out of 7165 background genes, 26.9%	5.07e-06	0.00%	0.00	ATS1/YAL020C, SAW1/YAL027W, POP5/YAL033W, PTA1/YAL043C, SWD1/YAR003W, SAS3/YBL052C, ILS1/YBL076C, RRP7/YCL031C, APA1/YCL050C, RIM1/YCR028C-A, RPT2/YDL007W, CDC7/YDL017W, BRE1/YDL074C, NUR1/YDL089W, TRM3/YDL112W, NUP84/YDL116W, CDC48/YDL126C, CDC36/YDL165W, TRM8/YDL201W, DTD1/YDL219W, MAF1/YDR005C, DBF4/YDR052C, SLU7/YDR088C, TAF12/YDR145W, RPA14/YDR156W, TRM82/YDR165W, SDH4/YDR178W, SCC2/YDR180W,…
	regulation of RNA metabolic process | AmiGO	92 out of 635 genes, 14.5%	585 out of 7165 background genes, 8.2%	2.17e-05	0.00%	0.00	SWD1/YAR003W, SAS3/YBL052C, CDC7/YDL017W, BRE1/YDL074C, NUP84/YDL116W, CDC36/YDL165W, MAF1/YDR005C, REF2/YDR195W, UME6/YDR207C, SRB7/YDR308C, YHP1/YDR451C, SPP41/YDR464W, SDC1/YDR469W, SRB4/YER022W, ACA1/YER045C, RTR1/YER139C, SPT2/YER161C, PAB1/YER165W, ZNF1/YFL052W, RAD6/YGL058W, AFT1/YGL071W, SNF4/YGL115W, INO80/YGL150C, XRN1/YGL173C, BOL2/YGL220W, FZF1/YGL254W, RME1/YGR044C, UTP8/YGR128C, ELP…
	regulation of nucleic acid-templated transcription | AmiGO	89 out of 635 genes, 14.0%	566 out of 7165 background genes, 7.9%	3.92e-05	0.00%	0.00	SWD1/YAR003W, SAS3/YBL052C, CDC7/YDL017W, BRE1/YDL074C, NUP84/YDL116W, CDC36/YDL165W, MAF1/YDR005C, UME6/YDR207C, SRB7/YDR308C, YHP1/YDR451C, SPP41/YDR464W, SDC1/YDR469W, SRB4/YER022W, ACA1/YER045C, RTR1/YER139C, SPT2/YER161C, ZNF1/YFL052W, RAD6/YGL058W, AFT1/YGL071W, SNF4/YGL115W, INO80/YGL150C, XRN1/YGL173C, BOL2/YGL220W, FZF1/YGL254W, RME1/YGR044C, UTP8/YGR128C, ELP2/YGR200C, MAL13/YGR288W, SR…
	regulation of RNA biosynthetic process | AmiGO	89 out of 635 genes, 14.0%	566 out of 7165 background genes, 7.9%	3.92e-05	0.00%	0.00	SWD1/YAR003W, SAS3/YBL052C, CDC7/YDL017W, BRE1/YDL074C, NUP84/YDL116W, CDC36/YDL165W, MAF1/YDR005C, UME6/YDR207C, SRB7/YDR308C, YHP1/YDR451C, SPP41/YDR464W, SDC1/YDR469W, SRB4/YER022W, ACA1/YER045C, RTR1/YER139C, SPT2/YER161C, ZNF1/YFL052W, RAD6/YGL058W, AFT1/YGL071W, SNF4/YGL115W, INO80/YGL150C, XRN1/YGL173C, BOL2/YGL220W, FZF1/YGL254W, RME1/YGR044C, UTP8/YGR128C, ELP2/YGR200C, MAL13/YGR288W, SR…
	regulation of transcription, DNA-templated | AmiGO	89 out of 635 genes, 14.0%	566 out of 7165 background genes, 7.9%	3.92e-05	0.00%	0.00	SWD1/YAR003W, SAS3/YBL052C, CDC7/YDL017W, BRE1/YDL074C, NUP84/YDL116W, CDC36/YDL165W, MAF1/YDR005C, UME6/YDR207C, SRB7/YDR308C, YHP1/YDR451C, SPP41/YDR464W, SDC1/YDR469W, SRB4/YER022W, ACA1/YER045C, RTR1/YER139C, SPT2/YER161C, ZNF1/YFL052W, RAD6/YGL058W, AFT1/YGL071W, SNF4/YGL115W, INO80/YGL150C, XRN1/YGL173C, BOL2/YGL220W, FZF1/YGL254W, RME1/YGR044C, UTP8/YGR128C, ELP2/YGR200C, MAL13/YGR288W, SR…
	protein urmylation | AmiGO	7 out of 635 genes, 1.1%	7 out of 7165 background genes, 0.1%	6.54e-05	0.00%	0.00	NCS6/YGL211W, ELP2/YGR200C, UBA4/YHR111W, URM1/YIL008W, ELP6/YMR312W, NCS2/YNL119W, URE2/YNL229C
	regulation of nucleobase-containing compound metabolic process | AmiGO	98 out of 635 genes, 15.4%	657 out of 7165 background genes, 9.2%	0.00011	0.00%	0.00	SAW1/YAL027W, SWD1/YAR003W, SAS3/YBL052C, RIM1/YCR028C-A, CDC7/YDL017W, BRE1/YDL074C, NUP84/YDL116W, CDC48/YDL126C, CDC36/YDL165W, MAF1/YDR005C, REF2/YDR195W, UME6/YDR207C, SRB7/YDR308C, YHP1/YDR451C, SPP41/YDR464W, SDC1/YDR469W, SRB4/YER022W, ACA1/YER045C, RTR1/YER139C, SPT2/YER161C, PAB1/YER165W, ZNF1/YFL052W, RAD6/YGL058W, AFT1/YGL071W, SNF4/YGL115W, INO80/YGL150C, XRN1/YGL173C, BOL2/YGL220W, …
	regulation of macromolecule biosynthetic process | AmiGO	104 out of 635 genes, 16.4%	714 out of 7165 background genes, 10.0%	0.00014	0.00%	0.00	SWD1/YAR003W, SAS3/YBL052C, RIM1/YCR028C-A, CDC7/YDL017W, BRE1/YDL074C, NUP84/YDL116W, CDC48/YDL126C, CDC36/YDL165W, MAF1/YDR005C, UME6/YDR207C, SRB7/YDR308C, YHP1/YDR451C, SPP41/YDR464W, SDC1/YDR469W, SRB4/YER022W, ACA1/YER045C, PCL6/YER059W, RTR1/YER139C, SPT2/YER161C, PAB1/YER165W, ZNF1/YFL052W, RAD6/YGL058W, AFT1/YGL071W, SNF4/YGL115W, INO80/YGL150C, XRN1/YGL173C, BOL2/YGL220W, FZF1/YGL254W, …
	regulation of transcription from RNA polymerase II promoter | AmiGO	68 out of 635 genes, 10.7%	404 out of 7165 background genes, 5.6%	0.00015	0.00%	0.00	NUP84/YDL116W, CDC36/YDL165W, MAF1/YDR005C, UME6/YDR207C, SRB7/YDR308C, YHP1/YDR451C, SPP41/YDR464W, SRB4/YER022W, ACA1/YER045C, RTR1/YER139C, SPT2/YER161C, ZNF1/YFL052W, AFT1/YGL071W, SNF4/YGL115W, INO80/YGL150C, XRN1/YGL173C, BOL2/YGL220W, FZF1/YGL254W, RME1/YGR044C, ELP2/YGR200C, SRB2/YHR041C, MED6/YHR058C, NDT80/YHR124W, STB5/YHR178W, SCH9/YHR205W, SDS3/YIL084C, SIP4/YJL089W, ASF1/YJL115W, ES…
	regulation of cellular biosynthetic process | AmiGO	107 out of 635 genes, 16.9%	744 out of 7165 background genes, 10.4%	0.00017	0.00%	0.00	SWD1/YAR003W, SAS3/YBL052C, RIM1/YCR028C-A, CDC7/YDL017W, BRE1/YDL074C, NUP84/YDL116W, CDC48/YDL126C, CDC36/YDL165W, MAF1/YDR005C, UME6/YDR207C, SRB7/YDR308C, YHP1/YDR451C, SPP41/YDR464W, SDC1/YDR469W, SRB4/YER022W, ACA1/YER045C, PCL6/YER059W, RTR1/YER139C, SPT2/YER161C, PAB1/YER165W, ZNF1/YFL052W, RAD6/YGL058W, AFT1/YGL071W, SNF4/YGL115W, INO80/YGL150C, XRN1/YGL173C, BOL2/YGL220W, FZF1/YGL254W, …
	regulation of biosynthetic process | AmiGO	107 out of 635 genes, 16.9%	746 out of 7165 background genes, 10.4%	0.00020	0.00%	0.00	SWD1/YAR003W, SAS3/YBL052C, RIM1/YCR028C-A, CDC7/YDL017W, BRE1/YDL074C, NUP84/YDL116W, CDC48/YDL126C, CDC36/YDL165W, MAF1/YDR005C, UME6/YDR207C, SRB7/YDR308C, YHP1/YDR451C, SPP41/YDR464W, SDC1/YDR469W, SRB4/YER022W, ACA1/YER045C, PCL6/YER059W, RTR1/YER139C, SPT2/YER161C, PAB1/YER165W, ZNF1/YFL052W, RAD6/YGL058W, AFT1/YGL071W, SNF4/YGL115W, INO80/YGL150C, XRN1/YGL173C, BOL2/YGL220W, FZF1/YGL254W, …
	regulation of cellular macromolecule biosynthetic process | AmiGO	102 out of 635 genes, 16.1%	707 out of 7165 background genes, 9.9%	0.00031	0.00%	0.00	SWD1/YAR003W, SAS3/YBL052C, RIM1/YCR028C-A, CDC7/YDL017W, BRE1/YDL074C, NUP84/YDL116W, CDC48/YDL126C, CDC36/YDL165W, MAF1/YDR005C, UME6/YDR207C, SRB7/YDR308C, YHP1/YDR451C, SPP41/YDR464W, SDC1/YDR469W, SRB4/YER022W, ACA1/YER045C, PCL6/YER059W, RTR1/YER139C, SPT2/YER161C, PAB1/YER165W, ZNF1/YFL052W, RAD6/YGL058W, AFT1/YGL071W, SNF4/YGL115W, INO80/YGL150C, XRN1/YGL173C, BOL2/YGL220W, FZF1/YGL254W, …
	regulation of cellular metabolic process | AmiGO	122 out of 635 genes, 19.2%	897 out of 7165 background genes, 12.5%	0.00046	0.00%	0.00	SAW1/YAL027W, SWD1/YAR003W, SAS3/YBL052C, RIM1/YCR028C-A, CDC7/YDL017W, BRE1/YDL074C, RPP1A/YDL081C, NUP84/YDL116W, CDC48/YDL126C, RPP1B/YDL130W, CDC36/YDL165W, MAF1/YDR005C, DBF4/YDR052C, GRX3/YDR098C, CDC37/YDR168W, REF2/YDR195W, UME6/YDR207C, SRB7/YDR308C, RPP2B/YDR382W, YHP1/YDR451C, SPP41/YDR464W, SDC1/YDR469W, SRB4/YER022W, ACA1/YER045C, PCL6/YER059W, RTR1/YER139C, SPT2/YER161C, PAB1/YER165…
	regulation of primary metabolic process | AmiGO	121 out of 635 genes, 19.1%	888 out of 7165 background genes, 12.4%	0.00047	0.00%	0.00	SAW1/YAL027W, SWD1/YAR003W, SAS3/YBL052C, RIM1/YCR028C-A, RPT2/YDL007W, CDC7/YDL017W, BRE1/YDL074C, RPP1A/YDL081C, NUP84/YDL116W, CDC48/YDL126C, RPP1B/YDL130W, CDC36/YDL165W, MAF1/YDR005C, DBF4/YDR052C, GRX3/YDR098C, CDC37/YDR168W, REF2/YDR195W, UME6/YDR207C, SRB7/YDR308C, RPP2B/YDR382W, YHP1/YDR451C, SPP41/YDR464W, SDC1/YDR469W, SRB4/YER022W, ACA1/YER045C, PCL6/YER059W, RTR1/YER139C, SPT2/YER161…
